# Supplementary material for: Group II intron inhibits conjugative relaxase expression in bacteria by mRNA targeting
Source: eLife. 2018 Jun 15;7:e34268. doi: 10.7554/eLife.34268 (PMC6003770; doi:10.7554/eLife.34268)
Supplement: Figure 1—source data 1. — mRNA quantitation cycle (Cq) values for Intron- and Intron+ samples. Contents are the experimental or unknown sample (Unkn), no RT enzyme control (NRT) and no template control (water, NTC). [file elife-34268-fig1-data1.xlsx]

## Sheet: Sheet1
Qu et al.
Figure 1D-source data 1
Target	Sample	Content	Cq
mRNA	intron-	Unkn	17.71
mRNA	intron-	Unkn	17.91
mRNA	intron-	Unkn	17.89
mRNA	intron-	NRT	34.71
mRNA	intron-	NRT	33.06
mRNA	intron-	NRT	30.93
mRNA	intron+	Unkn	21.05
mRNA	intron+	Unkn	21.27
mRNA	intron+	Unkn	21.35
mRNA	intron+	NRT	33.81
mRNA	intron+	NRT	32.12
mRNA	intron+	NRT	30.3
mRNA	Water	NTC	32.12
mRNA	Water	NTC	31.01
mRNA	Water	NTC	30.23
